# Supplementary material for: Intestinal interleukin-22 enhances GLP-1 production via the STAT3 pathway to improve glucose homeostasis during high-fat diet induced obesity in a study with male mice
Source: Nat Commun. 2026 Feb 21;17:3009. doi: 10.1038/s41467-026-69734-0 (PMC13035814; doi:10.1038/s41467-026-69734-0)
Supplement: Supplementary file 4 — Source Data [file 41467_2026_69734_MOESM4_ESM.xlsx]

## Sheet: Fig 1
									HFD		RD
Fig 1a	RD	HFD		Fig 1b	RD	HFD		Fig 1c	GLP1	IL22	GLP1	IL22
	203.389	62.4			112.019	11.4683			62.4	7.67215	203.389	112.019
	252.722	133.75			32.4283	5.79871			133.75	5.79871	252.722	32.4283
	212.944	144.8			164.275	11.3697			144.8	11.3697	212.944	164.275
	314.222	144.2			121.543	7.67215			144.2	7.67215	314.222	121.543
	251.944	211.1			112.44	26.2093			211.1	26.2093	251.944	112.44
	314.778	139.933			71.1118	55.1983			238.933	55.1983	314.778	71.1118
	250.778	208.8			84.7552	26.7023			211.4	26.7023	250.778	84.7552
	223.944	211.4			128.189	37.4993			208.8	37.4993	223.944	128.189
		238.933				32.8157			139.933	32.8157
Fig 1d	RD	HFD		Fig 1e	RD	HFD		Fig 1f	RD	HFD		Fig 1g	RD	HFD
	58.8	51			30.7	19.4			22.6	13.4			3.12	0.73
	54.7	55.9			20	12.6			19.5	13.3			1.63	0.34
	52.1	54.3			32.7	19.8			29.1	16.2			2.6	1.08
	49.9	49.2			31.3	12.7			17.4	14.1			7.77	1.58
		45.6			28.6	21.7				11.7			6.21	1.75
						9.05								0.54

## Sheet: Fig 2
Fig 2a		Il-22ra1f/f, Villin-cre-										Il-22ra1f/f, Villin-cre+
	0	25.68	27.99	25.19	25.56	22.86	23.54	23.46	24.21	23.24	21.8	27.34	24.42	26.82	26.6	24.28	25.49	25.93	22.93	20.67	22.12	22.36	22.75
	1	27.12	31.88	31.45	28.28	27.22	25.19	25.79	27.38	27.68	24.98	29.81	27.15	30.85	31.77	28.96	30.9	30.09	25.22	24.79	26.21	25.83	26.38
	2	29.09	35.04	35.5	33.32	29.8	27.02	28.09	30.93	32.6	28.9	33.68	30.14	35.09	36.32	33.46	35.43	34.69	28.14	29.29	29.26	30.66	30.5
	3	32.21	38.18	37.04	37.09	30.77	28.88	30.58	32.98	35.94	30.5	36.26	32.88	36.48	39.24	34.82	37.6	37.35	30.01	32.5	31.79	33.68	33.72
	4	33.18	40.57	40.29	40.88	32.04	29.98	33.33	35.52	39.88	33.49	38.28	34.48	39.5	40.94	36.45	40.61	40.15	32.91	36.66	35.33	37.18	36.82
	5	34.24	42.9	41.63	43.74	34.16	32.12	35.02	35.77	41.58	33.75	40.46	34.03	39.27	42.76	37.08	42.3	41.96	34.15	38.52	37.49	39.54	38.22
	6	35.47	44.97	43.37	46.32	35.23	33.59	36.11	37.12	43.51	33.84	42.32	36.35	40.68	43.4	37.69	45.35	43.03	35.44	40.37	39.71	41.95	40.74
	7	37.5	47.58	46.78	47.63	38.35	35.12	37.16	38.97	45.88	35.85	44.87	38.75	42.2	44.81	40.2	48.19	44.86	38.98	41.55	41.27	44.28	41.64
	8	38.51	47.98	48.2	48.3	41.26	37.15	38.39	41.13	47.56	37.96	46.23	41.27	43	45.5	43.1	49.97	46.4	43.05	43.48	43.89	46.72	44.41
	9	37.34	46.46	47.68	46.07	41.61	37.41	38.68	42.34	47.68	40.42	45.4	41.66	41.95	44.48	42.87	50.09	46.4	42.44	43.35	44.88	47.4	44.99
	10	46.32	47.28	56.02	47.36	42.73	38.21	39.59	44.54	48.76	41.9	46.42	44.08	42.43	46.12	44.7	51.51	47.48	43.68	44.5	46.68	48.64	47.38
Fig 2b		Il-22ra1f/f, Villin-cre-										Il-22ra1f/f, Villin-cre+
	0	131	138	151	161	138	146	131	146	160	148	126	134	121	147	139	171	163	167	149	156	143	144
	15	346	415	405	346	365	357	395	440	340	431	485	463	498	486	493	474	418	469	446	415	421	402
	30	380	328	385	339	291	399	286	328	348	363	421	384	402	383	448	470	395	387	397	342	371	344
	60	263	296	337	278	264	336	232	333	264	311	307	302	312	286	326	374	285	322	385	346	287	298
	90	215	211	289	227	229	259	193	220	201	243	254	238	247	272	213	295	278	245	278	241	227	266
	120	184	184	256	189	198	186	184	198	180	164	193	195	185	226	180	213	210	241	228	171	184	174
Fig 2c	Il-22ra1f/f, Villin-cre-			31.8225	32.61	38.49	32.01	30.8175	36.0675	28.8525	34.635	30.78	34.8225
	Il-22ra1f/f, Villin-cre+			37.4175	35.715	36.9675	37.14	37.3875	42.2325	36.42	37.62	40.05	35.265	33.915	34.38
Fig 2d		Il-22ra1f/f, Villin-cre-														Il-22ra1f/f, Villin-cre+
	0	4.2298	5.9638	6.2528	5.9638	6.7441	6.484	11.8594	11.5126	5.7326	5.1835	11.7438	6.5707	6.3973	6.9464	1.6577	2.0623	2.8137	2.6114	2.0623	2.0045	1.5421	4.5188	2.8137	1.4265	2.6692
	15	22.6102	12.6397	6.484	8.796	8.5648	12.7553	18.3041	5.068	7.1704	7.1704	15.1858	5.5936	4.411	5.1994	2.6114	1.7733	1.3687	2.3513	3.5651	7.039	3.8854	6.6448	4.8052	5.3308	4.8052
	30	7.3221	14.4315	6.7152	10.2121	22.4079	24.8066	14.3159	5.068	4.2796	16.3684	4.2796	4.5424	4.2796	5.5936	1.3109	1.5132	2.3513	1.6288	3.1605	1.4843	4.8052	5.068	4.411	6.9076	7.696
Fig 2e		Il-22ra1f/f, Villin-cre-														Il-22ra1f/f, Villin-cre+
	0	1.29675	4.8648	1.85134	3.41846	2.64749	2.34013	1.67658	2.28565	2.54315	2.97284	1.93357	1.96184	3.62457	1.80816	0.966561	0.982972	0.849861	2.42774	1.0006	1.85883	1.51055	1.68925	1.03342	1.30572	1.56221
	15	7.65357	9.27165	6.54464	9.27165	3.82545	9.27165	9.27165	4.9808	8.08139	9.45885	7.91061	6.40649	3.75514	5.34614	5.06272	5.73772	3.59063	4.3442	2.13571	5.40421	2.8075	3.75149	1.37357	4.5807	2.79447
		Il-22ra1f/f, Villin-cre-														Il-22ra1f/f, Villin-cre+
Fig 2f	0	1.52553	4.29348	3.31664	1.67163	0.716433	4.30077	3.73801	3.04514	1.9109	3.30511	2.70376	1.6281	4.37794	3.68578	2.58354	1.81397	1.48953	1.76903	1.1985	3.73848	1.28414	1.03028	1.02134	1.35425	2.12523
	15	5.9886	7.57055	2.94232	7.01344	5.5997	5.94649	5.63993	2.99761	5.48089	2.92397	2.80634	2.40873	3.07525	5.78956	4.09538	3.99069	3.01314	4.57086	1.18697	4.69673	2.54989	2.51625	1.79044	2.74211	1.77868
Fig 2g		Il-22ra1f/f, Villin-cre-															Il-22ra1f/f, Villin-cre+
	0	100	100	100	100	100	100	100	100	100	100	100	100	100	100	100	100	100	100	100	100	100	100	100	100	100	100	100	100	100
	15	90.4348	79.021	85.3081	96.4103	60.5809	75.4717	57.2093	53.8462	97.3282	97.4453	69.434	89.4928	93.5622	93.6508	82.8326	64.9606	81.8182	66.1479	102.304	96.9466	100	88.1226	92.5094	88.1679	80.3509	82.1818	107.171	87.6812	88.3459
	30	79.5652	68.5315	70.1422	89.2308	70.1245	62.2642	50.6977	56.25	38.1679	62.0438	59.2453	72.1014	76.3949	80.1587	74.2489	60.6299	64.3939	68.4825	123.041	83.9695	87.6761	75.4789	86.8914	85.8779	83.1579	86.9091	113.147	100.362	67.6692
	60	79.5652	75.5245	77.2512	89.7436	80.4979	63.6792	45.5814	48.0769	74.8092	68.2482	69.434	71.7391	81.5451	76.5873	67.382	63.3858	62.8788	77.821	118.894	97.3282	89.7887	73.9464	85.3933	72.1374	71.2281	85.8182	99.6016	93.4783	74.812
	90	84.3478	71.3287	80.5687	79.4872	79.2531	76.8868	45.5814	58.6538	105.344	89.4161	91.6981	59.7826	74.2489	73.8095	71.2446	69.685	57.5758	93.3852	133.641	99.2366	95.0704	77.0115	79.4008	77.8626	73.6842	98.9091	99.2032	92.029	80.8271
	120	81.3043	88.8112	79.6209	78.4615	88.3817	75.4717	45.1163	67.7885	107.634	77.7372	98.4906	60.8696	81.9742	84.5238	61.8026	80.315	51.5152	84.4358	129.493	106.107	104.93	75.4789	95.1311	69.084	68.7719	89.0909	90.4382	85.1449	89.8496
Fig 2h	Il-22ra1f/f, Villin-cre-			23.0775	13.1775	20.1225	20.3925	22.545	18.3	13.245	14.6475	26.43	26.04	25.005	23.6625	22.7775	24.54	20.385
	Il-22ra1f/f, Villin-cre+			21.045	20.625	24.8925	31.62	30.345	32.2125	24.615	27.9375	24.9975	26.235	29.745	30.6825	30.8175	25.575
Fig 2i	Il-22ra1f/f, Villin-cre-			139.933	35.7333	208.8	211.4	238.933	142.533	326.438	264.125	330.688	407.214	90.3571	494.929
	Il-22ra1f/f, Villin-cre+			208.667	207.867	87.0625	191.812	39.2857	50.5	113.714	39.2143	332	106.786	12.7143
Fig 2j	Il-22ra1f/f, Villin-cre-			1.13776	0.987338	0.739073	0.993527	0.96526	1.13473	1.04231	1.18749	0.969182	1.11307	0.730253	1.24019	0.894986	1.19451	0.670315
	Il-22ra1f/f, Villin-cre+			0.797414	0.552319	0.813416	0.815263	0.844783	0.583954	0.985968	1.0283	0.34003	0.328649	0.104535	1.08463	0.413544	0.958864
Fig 2k	Il-22ra1f/f, Villin-cre-			1.15661	0.859283	1.58914	0.595241	0.89728	1.15928	0.743157	0.896601	0.924644	1.0388	1.13995	0.863552	1.15195	0.897652	1.2909
	Il-22ra1f/f, Villin-cre+			0.70644	0.623982	0.677653	0.996094	0.932528	0.913091	0.873568	1.01692	0.775578	0.518076	0.193181	0.79998	1.12881	1.18392
Fig 2l	Il-22ra1f/f, Villin-cre-			0.671436	0.75037	0.584114	0.624075	0.520967	1.17711	0.631968	1.11889	0.871238	1.58411	1.06068	0.862852	0.744943	0.955106	0.773557
	Il-22ra1f/f, Villin-cre+			0.578194	0.811051	0.674396	0.655649	0.581648	0.707943	0.653182	0.672422	0.72521	0.982733	0.699063	0.672422	0.773557	0.53478
Fig 2n	Il-22ra1f/f, Villin-cre-			13525.1	27792.5	21331.5	28367.2	15014.2	16973.1	24360.7	18525.3	21287.9	9532.06	12347.3	8922.59	24430.8	13792.5	17715.3	15241.5	18091.6	22956.5
	Il-22ra1f/f, Villin-cre+			5020.68	1876.87	4608.36	3100.03	18574.3	7761.16	6403.83	2453.88	6124.74	3781.12	6584.09	14097.5	18495	4170.31	3841.18	7132.43	6198.91	8656.55	4492.04	7388.44	8030.3	14944
Fig 2p	Il-22ra1f/f, Villin-cre-			22672.5	26128.5	15103.9	21884.2	13292.3	25062.1	19778	13667	14611.5	18162.5	23073.5	20172.5	31355.5	13074	7582.5	10638.5	24296	16307	42711
	Il-22ra1f/f, Villin-cre+			15676	5873	8243	11172.5	18345	14142.5	3932	5767	4480.5	8577	12206	9485	6465	4301.5	7020	8395	21657.5	5130.5	9078.5
Fig 2q	Il-22ra1f/f, Villin-cre-			58.3345	72.5444	46.1802	51.9893	48.906	45.2865	47.208	46.8058	35.9474	60.4794	58.2899	49.4422	46.7164	41.8458	73.6168
	Il-22ra1f/f, Villin-cre+			74.4658	40.684	41.9798	52.2574	70.7123	59.407	84.7881	48.0123	50.4253	54.3576	44.2141	53.2405	45.7781	43.8119

## Sheet: Fig 3
Fig 3a		Il-22ra1f/f, Gcg-cre-												Il-22ra1f/f, Gcg-cre+
	0	24.1	25.5	25.6	25.3	23	27.5	28.2	22.9	21.8	28.4	23.6	24	25.1	22.9	24	22.2	26.1	24	24.7	23.8	23.6	24.9	28.6
	1	27.2	29.5	29.6	28.4	26.3	34.1	31.9	27.7	25	30.6	28	26.9	29.2	26.5	25.9	23.7	29.4	25.4	26.8	26.9	27.6	28.8	31.8
	2	28.8	30.8	32.3	30.6	27.8	33.3	35.1	29.3	25.5	32.5	30.3	27.8	31.8	28	26.5	26	31.2	27.6	28.2	28.1	28.1	30.2	34.5
	3	31.6	32.4	33.2	32.6	29.6	37.7	40	33	27.7	35.1	31.8	30.1	34.8	29.5	28.4	29.2	33	29.1	30.4	29.4	29.8	32.5	38.4
	4	31.5	35.2	33.8	34	30.9	39.5	43.9	37.7	29.7	37.6	33.7	31.5	37	30.5	30	31	36.1	31.1	33.7	31.3	31.1	34.8	40.9
	5	32.2	36.5	34.6	35.8	32	42.1	47.7	40.5	31.5	38.5	36.2	32.8	38.5	31.6	31.7	32.3	38.6	31.9	36.1	32.2	32.7	35.8	42.2
	6	34.6	38.2	34.8	37.5	34.7	44.5	46.7	41.1	32.7	40.1	37.9	33.7	40.5	32.4	33.4	32.7	38.8	32.2	37.2	32.8	34.2	37.6	44.8
	7	36.3	38.5	32.7	39.3	35.1	48.1	44.3	41.4	30.3	41.2	39.1	34	42.2	33.8	34.2	33.4	39.4	33.5	38.9	33.2	34.9	38.1	45
	8	38	40.1	33.7	41	35.1	49.1	42	41.8	29.2	42.7	39.8	34.2	43.6	34.8	35	34.7	40.2	33.8	39.9	32.8	35.9	39.3	44.8
	9	37.1	40.3	34.1	40.9	35.1	50.3	41.4	42.9	29	43.7	39.8	34.5	42.5	34.6	34.8	34.4	41.3	34	41.2	32.6	34.9	39.1	44.9
	10	38.5	41.5	36.9	42.6	36.5	48.7	40.5	44.6	30.9	42.5	40.7	34.5	44.3	35.8	36.1	36.5	41	35.3	41.4	32.8	34.8	39.9	45.1
Fig 3b		Il-22ra1f/f, Gcg-cre-												Il-22ra1f/f, Gcg-cre+
	0	176	149	137	177	144	219	111	167	114	159	152	153	183	151	145	140	137	116	180	198	129	124	143
	15	481	433	433	336	366	406	186	441	310	406	337	356	453	391	440	478	391	393	492	467	402	471	414
	30	470	387	359	398	394	433	222	337	387	368	342	371	421	374	459	459	410	429	440	421	536	403	460
	60	333	437	327	321	369	411	291	298	261	288	280	246	385	300	369	429	326	315	319	327	316	279	315
	90	286	279	232	287	205	272	258	238	176	276	198	229	381	270	292	327	239	270	272	254	215	234	209
	120	224	225	206	118	219	252	192	200	128	230	156	173	353	239	235	259	192	189	199	169	158	163	150
Fig 3c	Il-22ra1f/f, Gcg-cre-			41.04	41.175	35.46	35.3325	35.94	41.745	27.9675	34.53	29.2425	35.9325	30.57	31.68
	Il-22ra1f/f, Gcg-cre+			45.915	36.0975	41.37	45.1125	35.9475	36.8025	39.345	37.9275	37.3575	34.8975	35.6025
Fig 3d		Il-22ra1f/f, Gcg-cre-						Il-22ra1f/f, Gcg-cre+
	0	5.8564	4.9366	10.7182	6.1192	6.382	15.1858	1.2531	1.3976	2.0912	1.8022	5.068	9.1414
	15	7.1704	4.9366	10.7182	7.5646	3.754	28.4572	5.7037	1.6866	3.41304	2.09119	5.3308	7.039
	30	40.0204	5.3308	13.609	10.7182	7.3018	8.2216	3.4495	6.6285	2.22338	5.26361	4.9366	4.2796
Fig 3e		Il-22ra1f/f, Gcg-cre-						Il-22ra1f/f, Gcg-cre+
	0	2.5731	2.13207	2.91524	3.08306	2.93472	2.82284	2.90475	1.27648	1.35689	3.51161	1.16809	1.93628
	15	5.43738	4.19817	3.15171	3.17689	3.273	2.52722	1.82768	3.06741	1.34133	2.18358	2.13043	3.02475
Fig 3f		Il-22ra1f/f, Gcg-cre-						Il-22ra1f/f, Gcg-cre+
	0	3.56854	2.14356	2.34334	4.52453	4.80523	1.27698	1.19556	3.47215	1.34491	3.72938	1.17508	1.66357
	15	2.61056	2.34434	6.11584	4.20837	5.43057	2.70296	3.00714	3.01563	2.17502	1.97374	3.96363	2.68948
Fig 3g		Il-22ra1f/f, Gcg-cre-												Il-22ra1f/f, Gcg-cre+
	0	100	100	100	100	100	100	100	100	100	100	100	100	100	100	100	100	100	100	100	100	100	100	100
	15	86.1789	87.7755	88.77	85.7143	97.1963	90.4348	79.021	85.3081	96.4103	60.5809	75.4717	57.2093	82.7839	106.828	111.556	75.9358	60.6965	72.2826	72.9592	65.2778	73.1707	69.1589	86.2637
	30	82.7236	84.1683	60.2495	88.5714	76.6355	79.5652	68.5315	70.1422	89.2308	70.1245	62.2642	50.6977	75.8242	88.1057	96.4444	73.0838	61.194	60.3261	57.6531	47.6852	61.5854	64.0187	90.6593
	60	79.065	79.7595	57.041	73.8775	65.8879	79.5652	75.5245	77.2512	89.7436	80.4979	63.6792	45.5814	65.9341	75.3304	88.4444	67.7362	61.6915	47.8261	54.0816	41.6667	61.5854	61.215	88.4615
	90	88.2114	84.5691	55.615	72.2449	68.2243	84.3478	71.3287	80.5687	79.4872	79.2531	76.8868	45.5814	62.6374	89.207	94.8889	74.8663	53.7313	42.3913	54.0816	38.8889	57.9268	79.4393	79.6703
	120	84.8238	72.1443	62.0321	68.5714	69.6262	81.3043	88.8112	79.6209	78.4615	88.3817	75.4717	45.1163	67.7656	72.6872	94.6667	63.8146	63.6816	58.1522	58.6735	51.8519	62.1951	53.7383	93.4066
Fig 3h	Il-22ra1f/f, Gcg-cre-			25.0787	24.8813	21.7312	23.13	19.26	23.0775	13.1775	20.1225	20.3925	22.545	18.3	13.245
	Il-22ra1f/f, Gcg-cre+			23.4	23.52	25.905	24.5963	14.985	12.4575	14.2425	12.9525	12.7125	17.6625	19.1625
Fig 3i	Il-22ra1f/f, Gcg-cre-			62.4	133.75	144.8	144.2	211.1	140.667	36.4667	209.533	212.133	239.667	143.267
	Il-22ra1f/f, Gcg-cre+			47	185.75	42.3	20.8	73	170.333	28.0667	13.7333	110.933
Fig 3k	Il-22ra1f/f, Gcg-cre-			3.96095	5.39921	5.63171	2.35009	10.0543	5.62516	5.58922	2.5953	2.16545	7.60083	3.69177
	Il-22ra1f/f, Gcg-cre+			1.45766	2.47829	2.63433	1.38004	2.51473	1.40512	2.45356	4.06417	1.37252	2.82923	2.30239
Fig 3l	Il-22ra1f/f, Gcg-cre-			1.06	0.95	1.21	0.91	0.88	1.13776	0.987338	0.739073	0.993527	0.96526	1.13473	1.04231
	Il-22ra1f/f, Gcg-cre+			0.85	1.28	0.98	0.87	0.746072	0.840333	0.806388	0.802288	0.71866	0.90269	0.644954
Fig 3m	Il-22ra1f/f, Gcg-cre-			0.864461	1.06775	0.864962	1.18751	1.02134	1.15661	0.859283	1.58914	0.595241	0.89728	1.15928	0.743157
	Il-22ra1f/f, Gcg-cre+			0.862713	0.906895	0.757847	0.412292	0.829069	0.772997	0.386703	0.934522	0.555416	0.909034	0.749378
Fig 3n	Il-22ra1f/f, Gcg-cre-			0.774544	1.26246	0.872718	0.706956	0.843118	0.648249	0.607795	0.790824	0.71485	0.815984	0.74297	0.705476
	Il-22ra1f/f, Gcg-cre+			0.77553	0.539221	0.490873	0.523927	0.813024	0.652195	0.778984	0.634435	0.50074	0.528367	0.635422
Fig 3p	Il-22ra1f/f, Gcg-cre-			14172.3	25955.5	10862.9	21503.8	14958.9	14395.6	13241.3	7407.84	9212.27	20809.3	27184.3	19788.7	18797.6	20897.9	23776	21209.9	21742.3	11005	13963.3	12431.6	20704.5
	Il-22ra1f/f, Gcg-cre+			6109.43	6442.85	8931.52	12300.6	3751.06	5264.54	10224.5	3040.82	4478.06	5701.17	5719.12	4017.38	11131.7	4582.48	3702.09	2750.65	5787.62	8111.05	5153.54	8151.44	4802.84	5118.91	13141.1	5592.03	7674.44	7087.47	10824.5
Fig 3r	Il-22ra1f/f, Gcg-cre-			22672.5	26128.5	15103.9	21884.2	13292.3	25062.1	19778	13667	14611.5	18162.5	23073.5	20172.5	31355.5	13074	7582.5	10638.5	24296	16307	42711
	Il-22ra1f/f, Gcg-cre+			7277	2356.5	7263	7535	3663	5795	9770	6308	3427.5	5480.5	7553	13601.5	9634	4965	5505.5
Fig 3s	Il-22ra1f/f, Gcg-cre-			66.4225	45.7781	53.1511	75.3595	67.2268	66.9141	129.607	66.2885	57.7536	50.0231	57.3068	53.3745
	Il-22ra1f/f, Gcg-cre+			63.1605	117.855	68.7461	185.865	60.7475	63.9202	52.7042	56.1003	81.6601	54.2235	82.5091

## Sheet: Fig 4
Fig 4a	0	10.786	31.585	11.443	11.648	5.625	51.49	72.456	11.808	13.218	39.693	25.274	26.73	47.085	4.043	12.109	20.602	8.272	14.034	14.844	29.723	14.599	15.913	8.92	28.95	35.207	43.544	31.169	28.762	34.834	40.906	9.333	6.763	8.336	6.003
	1	71.967	27.558	67.734	63.159	50.216	57.615	54.399	146.829	132.643	103.705	107.118	110.817	63.272	35.775	44.22	82.311	90.545	44.959	83.461	77.066	95.138	90.356	61.292
	3	80.541	43.116	71.246	66.361	129.569	61.219	103.314	67.737	61.969	44.108	137.114	101.202	95.867	102.275	133.957	79.773	73.723
Fig 4b	0	1	10
	58.1905	68.5	67.0714
	57.9524	67.6429	66.8809
	58.1905	66.8095	67.5238
Fig 4c	Con	IL22	Nifedipine	IL22 + Nifedipine
	17.304	22.973	16.45	18.13
	17.475	26.278	14.57	15.823
Fig 4d				IL-22
	Veh	STAT1i	STAT3i	Veh	STAT1i	STAT3i
	633.572	625.199	663.145	689.333	693.718	646.924
	630.624	615.843	656.033	697.003	724.885	661.25
	610.473	645.655	650.254	690.43	758.181	589.386
	600.189	651.521	657.536	698.801	756.642	621.604
	585.022	665.592	607.825	703.096	715.174	588.417
	600.028	687.922	653.184		752.253	597.935
Fig 4e
		IgG		pSTAT3
	-	0.03	0.02	0.389	0.3544
	IL-22	0.026	0.0154	0.843	0.775
Fig 4g	none	IL-22	IL-22+STAT3i
	7.66	13	10.9
	7.24	14.2	9.8
	7.37	16.2	9
Fig 4i	0	1	10	20
	72.1333	89.8	95.0667	97.8667
	73.0667	89.1	88.6333	96.8333
	77.4333	90.8	87.1667	101.5
Fig 4j	0	0.839647	1.16035	1.10227	1.10338	0.794352	0.87252	1.12748	0.922768	1.2609	0.939621	0.87671
	0.1	1.83691	2.05362	0.932115	1.01173	1.08815	1.13318
	0.5	1.96035	0.792677	2.06019	1.01564	2.38252	1.16447
	1	1.979	1.61463	2.05218	1.19927	1.14055	1.82918	2.1417	2.30242	1.2606	1.49625	1.89848
	LCA	2.87081	1.47445	1.06619	1.73435

## Sheet: Fig 5
Fig 5a		Il-22ra1f/f, Villin-cre- Ctrl						Il-22ra1f/f, Villin-cre- Butyrate							Il-22ra1f/f, Villin-cre+ Ctrl					Il-22ra1f/f, Villin-cre+ Butyrate
	0	26.53	26.51	25.35	25.96	28.4	24.67	24.05	24.7	23.75	24.15	25.11	25.63	29.48	24.2	25.94	26.87	29.92	26.63	28.67	28.57	26.22	23.98	25.32	24.59
	1	30.2	30.11	28.96	30.06	33.27	29.56	28.02	29.98	25.83	26.92	27.2	29.73	31.6	29.2	28.56	31.37	35.72	32.03	31.25	29.98	31.51	27.69	29.83	29.04
	2	32.4	34.31	31.21	33.16	36.94	31.54	30.57	33.15	27.61	28.52	29.59	32.15	34.77	32.58	31.23	35.19	39.1	34.94	33.76	32.57	35.12	30.19	33.66	31.04
	3	35.22	37.75	34.52	35.72	39.59	34.42	33.51	35.59	29.81	32.14	31.74	35.54	37.17	35.62	32.84	36.6	42.31	37.98	35.45	36.48	38.01	32.26	36.43	33.1
	4	37.66	40.27	36.4	37.38	41.71	36.95	35.26	37.21	31.62	34.49	34.31	37.42	40.72	37.32	34.79	38.61	44.87	40.42	37.74	38.52	38.86	35.1	40.07	35.8
	5	38.63	40.2	38.54	38.17	44.51	38.88	36.52	39.51	32.83	35.9	35.98	38.86	43.43	38.91	36.8	39.78	46.87	42.77	38.64	40.81	41.19	36.79	42.04	36.78
	6	38.89	41.2	39.64	39.28	46.53	40.41	38.41	40.42	33.15	36.86	36.62	39.77	43.91	40.61	37.66	40.79	48.07	45.13	39.6	42.67	43.19	39.44	44.42	38.71
	7	40.05	41.49	41.82	40.97	47.62	42.02	40.06	41.2	34.41	37.86	37.52	40.25	44.52	42.92	39.53	44.49	48.88	46.01	40.42	43.52	44.51	42.16	47.07	40.61
	8	42.05	43.29	42.8	42.52	48.95	44.97	41.75	42.15	35.86	40.75	38.39	42	46	45.06	42.52	47.01	50.15	48.07	42.16	44.81	46	43.91	48.45	42.41
	9	42.93	43.5	43.63	43.21	49.45	46.11	42.32	42.33	36	41.18	39	42.7	46.52	45.95	42.61	48.37	50.63	48.98	43.7	44.87	46.37	44.61	48.75	43.06
	10	43.38	44.35	44.44	44.07	49.69	46.63	43.24	42.71	37.05	41.54	39.87	43.31	46.76	46.08	42.81	48.88	51.77	49.71	44.21	45.75	46.52	45.29	49.36	44.73
Fig 5b		Il-22ra1f/f, Villin-cre- Ctrl						Il-22ra1f/f, Villin-cre- Butyrate							Il-22ra1f/f, Villin-cre+ Ctrl					Il-22ra1f/f, Villin-cre+ Butyrate
	1	21.72	21.72	22.02	22.02	22.845	22.845	19.2025	19.2025	19.2025	19.2025	19.6367	19.6367	19.6367	23.95	24.19	24.19	28.86	24.02	21.1167	21.1167	21.1167	20.3933	20.3933	20.3933
	2	41.18	41.18	41.365	41.365	41.775	41.775	36.45	36.45	36.45	36.45	39.35	39.35	39.35	45.09	44.915	44.915	54.44	46.76	39.1533	39.1533	39.1533	38.1	38.1	38.1
	3	62.185	62.185	61.03	61.03	62.555	62.555	54.65	54.65	54.65	54.65	61.4833	61.4833	61.4833	66.92	65.435	65.435	80.58	70.8	60.2433	60.2433	60.2433	56.9867	56.9867	56.9867
	4	78.785	78.785	77.09	77.09	80.02	80.02	69.8675	69.8675	69.8675	69.8675	80.1467	80.1467	80.1467	84.52	82.825	82.825	101.46	91.02	75.72	75.72	75.72	73.6033	73.6033	73.6033
	5	94.23	94.23	93.445	93.445	98.325	98.325	85.1125	85.1125	85.1125	85.1125	98.0033	98.0033	98.0033	102.95	101.12	101.12	101.12	112	92.6533	92.6533	92.6533	90.2433	90.2433	90.2433
	6	110.615	110.615	109.81	109.81	115.56	115.56	100.062	100.062	100.062	100.062	117.3	117.3	117.3	122.8	118.925	118.925	118.925	132.87	109.17	109.17	109.17	107.493	107.493	107.493
	7	125.685	125.685	126.72	126.72	131.535	131.535	115.495	115.495	115.495	115.495	134.34	134.34	134.34	142.56	139.85	139.85	139.85	152.77	124.037	124.037	124.037	124.437	124.437	124.437
	8	143.66	143.66	144.62	144.62	151.015	151.015	132.87	132.87	132.87	132.87	153.56	153.56	153.56	164.67	157.89	157.89	157.89	177.6	140.987	140.987	140.987	142.737	142.737	142.737
	9	156.8	156.8	160.095	160.095	164.985	164.985	145.213	145.213	145.213	145.213	168.5	168.5	168.5	179.46	171.215	171.215	171.215	194.45	153.97	153.97	153.97	156.183	156.183	156.183
	10	169.165	169.165	174.005	174.005	179.39	179.39	158.722	158.722	158.722	158.722	183.037	183.037	183.037	195.09	185.695	185.695	185.695	212.42	166.643	166.643	166.643	170.553	170.553	170.553
Fig 5c		Il-22ra1f/f, Villin-cre- Ctrl						Il-22ra1f/f, Villin-cre- Butyrate							Il-22ra1f/f, Villin-cre+ Ctrl					Il-22ra1f/f, Villin-cre+ Butyrate
	0	197	218	166	212	255	222	196	173	201	166	181	185	185	185	207	201	242	270	197	174	199	178	174	181
	15	467	510	421	414	551	600	455	421	483	475	454	401	414	487	500	600	485	484	464	579	600	596	452	508
	30	460	600	446	471	600	600	506	535	481	439	401	416	427	600	600	600	600	600	600	591	600	515	523	458
	60	383	471	392	445	565	530	436	480	479	366	280	323	383	600	477	600	600	600	455	600	447	600	600	405
	90	329	399	215	371	397	338	380	386	332	294	233	256	287	387	357	345	340	472	355	366	373	274	338	281
	120	254	297	252	290	276	215	154	215	191	203	200	227	214	237	260	403	290	494	262	235	290	261	300	263
Fig 5d		Il-22ra1f/f, Villin-cre-		Il-22ra1f/f, Villin-cre+
	Butyrate	-	+	-	+
		44.0025	46.47	55.3575	50.1675
		53.34	48.855	51.4725	55.7925
		39.585	46.77	58.4025	52.9425
		47.2275	41.0925	55.14	51.9975
		56.6775	35.58	62.355	52.4925
		53.43	37.5375		43.8075
			40.515
Fig 5e		Il-22ra1f/f, Villin-cre- Ctrl						Il-22ra1f/f, Villin-cre- Butyrate							Il-22ra1f/f, Villin-cre+ Ctrl					Il-22ra1f/f, Villin-cre+ Butyrate
	0	100	100	100	100	100	100	100	100	100	100	100	100	100	100	100	100	100	100	100	100	100	100	100	100
	15	78.9474	92.827	78.4387	74.1573	70.9804	64.4128	86.6667	95.7806	54.8263	62.3616	75.6522	82.3276	75.6863	93.7716	85.9729	65.1877	100.913	116.667	71.1538	92.0152	79.5775	65.5172	92.6175	56.8345
	30	60.7287	72.1519	63.5688	61.4232	67.0588	59.7865	50	69.1983	34.3629	59.7786	63.913	43.9655	51.7647	89.6194	66.0633	55.9727	100.457	89.2593	89.2308	89.7338	69.0141	60.5364	60.7383	61.8705
	60	52.2267	46.8354	67.2862	68.1648	74.5098	60.4982	28.7879	71.308	33.5907	63.8376	41.7391	41.3793	40.7843	68.8581	67.8733	51.8771	83.105	97.4074	93.0769	100.38	68.662	61.3027	82.2148	55.7554
	90	60.7287	63.2911	84.0149	82.397	78.8235	84.6975	29.3939	75.9494	37.4517	76.7528	46.9565	49.569	59.6078	78.5467	81.9005	55.9727	88.1279	92.5926	105.385	93.5361	77.8169	86.9732	80.5369	63.6691
	120	72.8745	65.8228	94.052	92.1348	72.549	93.5943	34.2424	76.7932	38.9961	64.5756	60.8696	50.431	79.2157	86.1592	82.8054	96.2457	90.8676	111.852	105.769	98.4791	78.8732	82.3755	77.5168	87.0504
Fig 5f		Il-22ra1f/f, Villin-cre-		Il-22ra1f/f, Villin-cre+
	Butyrate	-	+	-	+
		19.2225	17.9325	28.575	29.55
		19.095	22.0725	20.4675	30.0975
		25.035	13.11	22.4625	25.77
		24.4125	22.2675	24.1425	22.9125
		22.98	15.8625	32.0925	28.4625
		24.7875	14.985		21.915
			18.4875
Fig 5g		Il-22ra1f/f, Villin-cre-		Il-22ra1f/f, Villin-cre+
	Butyrate	-	+	-	+
		120.66	130.076	48.4097	52.4931
		65.7222	90.1389	103.41	53.9097
		76.1806	129.785	59.7639	50.0972
		52.1389	49.2222	57.0347	58.5347
		55.2431	72.5139	45.1597	41.3681
		39.9931	156.368		36.7222
			143.514
Fig 5h		Il-22ra1f/f, Villin-cre-		Il-22ra1f/f, Villin-cre+
	Butyrate	-	+	-	+
		107.943	95.3268	94.4257	98.0303
		76.8534	116.504	75.9522	26.8399
		67.8419	48.9179	75.0511	31.7962
		145.791	181.386	5.66297	75.0511
		61.9845	473.357	70.5454	59.7316
		68.7431	130.471		34.4996
			319.261
Fig 5j		Il-22ra1f/f, Villin-cre-		Il-22ra1f/f, Villin-cre+
	Butyrate	-	+	-	+
		8131.5	30030.5	6846.5	3312
		33727	29939	3289.5	5185.5
		8739.5	29689	4744	2799.5
		26448.5	25441	10974	3372.5
		14677.5	17581.5	3251	19546
		7500.5	13551	8518.5	1912
			29629.5	6091.5	6325.5
			15207	3580	4226
			11608.5	9620	6993
			69590	2750	10562
			25695	2478	4373
			29218	4674	5427
			13359	8545	7817
			11077.5	3963.5	5695.5
			30976.5		5637.5
					4315
					4092
					8391.5
					1774.5

## Sheet: Fig 6
Fig 6a	Veh	IL-22
	8.765	19.307
	6.807	18.389
	10.321	18.118
	11.595	22.944
	10.232	15.93
Fig 6b		Il-22ra1f/f, Villin-cre- Ctrl						Il-22ra1f/f, Villin-cre- IL-22						Il-22ra1f/f, Villin-cre+ Ctrl								Il-22ra1f/f, Villin-cre+ IL-22
	0	167	163	178	174	166	159	167	161	145	158	179	152	190	194	190	175	172	183	183	162	187	184	184	198	199	194
	15	449	453	442	443	400	417	398	399	367	391	400	403	510	480	468	472	479	498	520	454	477	481	199	532	578	511
	30	475	489	496	481	523	485	446	413	397	365	465	448	600	587	537	571	588	586	498	600	512	553	600	600	600	559
	60	449	386	413	394	394	373	303	272	277	275	307	304	433	421	431	457	484	443	461	420	442	445	475	408	457	397
	90	285	257	307	265	265	243	198	195	189	170	215	198	428	360	280	307	314	319	296	263	294	284	294	292	459	301
	120	215	205	205	197	207	218	174	182	165	163	196	175	251	256	247	310	245	257	212	203	208	201	223	227	446	200
Fig 6c		Il-22ra1f/f, Villin-cre-		Il-22ra1f/f, Villin-cre+
	IL-22	-	+	-	+
		43.92	34.8975	52.17	45.2775
		41.385	33.225	49.1325	45.9225
		43.8	31.98	45.5625	44.28
		41.4975	31.0575	48.81	47.37
		41.8875	36.405	49.32	57.8325
		40.11	34.95	48.7425	45.6375
				46.2675
				45.06
Fig 6d		Il-22ra1f/f, Villin-cre- Ctrl						Il-22ra1f/f, Villin-cre- IL-22						Il-22ra1f/f, Villin-cre+ Ctrl								Il-22ra1f/f, Villin-cre+ IL-22
	0	100	100	100	100	100	100	100	100	100	100	100	100	100	100	100	100	100	100	100	100	100	100	100	100	100	100
	15	90	93.6937	93.4498	91.7012	78.7149	88.2845	86.1925	86.1224	97.4249	64.9573	68.8525	60.8163	100	98.7952	92.6471	97.6471	102.655	94.6565	100	99.5868	96.3801	100	95.2381	103.279	101.838	95.2569
	30	79.5455	81.5315	85.5895	77.5934	83.9357	80.3347	80.3347	69.3878	81.5451	51.7094	62.2951	57.551	91.4634	97.1888	87.8676	91.3725	98.6726	92.3664	91.2892	97.5207	93.2127	86.0759	93.5065	93.4426	87.5	88.9328
	60	80.4545	80.1802	73.3624	74.6888	89.5582	81.59	81.59	69.7959	81.1159	62.3932	64.7541	56.3265	88.6179	87.9518	88.6029	87.8431	89.3805	93.8931	83.9721	96.6942	92.7602	96.2025	93.9394	89.3443	95.2206	94.4664
	90	90.9091	88.2883	78.6026	77.5934	79.1165	80.7531	80.7531	71.4286	83.2618	67.5214	71.7213	63.2653	93.9024	89.9598	93.75	97.2549	92.0354	95.4198	81.5331	87.1901	89.5928	95.7806	87.4459	85.6557	94.1176	94.0711
	120	95.9091	101.802	88.6463	81.3278	79.1165	81.59	81.59	73.8776	88.412	74.7863	78.2787	65.3061	95.122	96.3855	100	96.4706	98.2301	101.908	87.4564	93.8017	92.3077	98.7342	93.9394	93.0328	103.309	97.6285
Fig 6e		Il-22ra1f/f, Villin-cre-		Il-22ra1f/f, Villin-cre+
	IL-22	-	+	-	+
		23.0325	23.76	27.5775	24.6375
		23.4675	21.9225	27.8925	27.0825
		22.8225	24.0075	30.1575	25.7175
		23.28	18.5025	28.74	26.955
		24.705	20.625	25.8225	31.215
		22.065	18.435	30.015	28.59
				30.3675
				27.495
Fig 6f		Il-22ra1f/f, Villin-cre- Ctrl					Il-22ra1f/f, Villin-cre- Ex-4					Il-22ra1f/f, Villin-cre+ Ctrl				Il-22ra1f/f, Villin-cre+ Ex-4
	0	153	187	201	185	201	111	121	122	117	113	150	136	190	187	109	148	143	131	140	119
	15	424	418	392	421	377	389	331	334	338	353	448	454	425	404	362	383	446	392	360	262
	30	386	441	385	427	415	316	383	337	378	354	438	468	498	419	379	383	467	371	432	387
	60	315	250	281	372	305	311	284	270	255	267	378	299	427	449	284	369	412	285	472	207
	90	225	270	261	321	249	203	172	193	238	165	306	239	363	332	225	241	251	221	308	181
	120	170	153	198	308	188	161	155	149	140	138	229	261	287	287	250	170	197	192	232	142
Fig 6g		Il-22ra1f/f, Villin-cre-		Il-22ra1f/f, Villin-cre+
	Ex-4	-	+	-	+
		34.9425	31.6125	41.655	33.795
		35.49	30.495	38.415	36.3225
		35.28	29.6325	47.01	41.115
		42.72	31.3425	44.625	33.27
		35.94	29.1375		43.05
					27.3
Fig 6h		Il-22ra1f/f, Villin-cre- Ctrl					Il-22ra1f/f, Villin-cre- Ex-4					Il-22ra1f/f, Villin-cre+ Ctrl				Il-22ra1f/f, Villin-cre+ Ex-4
	0	100	100	100	100	100	100	100	100	100	100	100	100	100	100	100	100	100	100	100	100
	15	50	71.5385	34.7985	51.6729	63.8191	58.2915	66.3793	46.5753	43.7247	43.9516	90.6015	88.8889	101.29	77.5229	52.9954	72.9858	80.203	80.9524	65.5502	47.3958
	30	43.8931	61.5385	46.5201	60.223	59.2965	45.2261	51.7241	37.4429	36.8421	36.6935	80.8271	89.3162	110	71.1009	53.9171	78.1991	76.1421	69.5238	82.2967	34.375
	60	47.3282	62.3077	48.3516	70.2602	62.3116	45.7286	40.0862	35.6164	31.9838	42.3387	85.3383	105.128	99.0323	72.9358	55.2995	92.4171	93.401	89.0476	85.6459	31.25
	90	50.3817	59.6154	55.3114	78.4387	76.3819	58.2915	50	43.8356	27.9352	53.2258	86.4662	122.222	107.419	75.6881	59.9078	93.8389	87.8173	82.8571	87.0813	33.8542
	120	60.3053	68.8462	55.6777	80.2974	78.392	64.3216	50	45.6621	27.9352	62.5	91.7293	122.65	109.677	88.9908	59.9078	86.2559	91.8782	94.2857	87.0813	41.1458
Fig 6i		Il-22ra1f/f, Villin-cre-		Il-22ra1f/f, Villin-cre+
	Ex-4	-	+	-	+
		16.5675	13.3875	27.8175	15.435
		20.535	14.76	29.8425	22.125
		17.1	11.7375	34.095	20.6475
		22.9875	10.995	20.2875	21.21
		16.6725	14.9775		21.0525
					9.225
Fig 6j		WT										WT+ex-9-39									WT+IL-22								WT+IL-22+ex-9-39
	0	21.72	20.91	21.39	20.2	21.67	21.82	23.55	22.5	21.43	22.36	21.24	20.54	21.53	21.2	21.34	21.44	24.46	22.08	21.87	20.23	22.07	20.54	22.22	21.54	22.25	21.47	20.24	21.97	21.9	21.12	22.26	21.1	21.44	24.46	21.05	22.08	21.87
	1	23.4	24.33	23.23	23.08	23.82	23.39	26.97	25.95	22.76	26.06	23.57	22.22	23.3	23.92	24.78	25.87	28.35	27.14	25	20.96	23.41	22.46	25.87	23.58	24.93	22.79	21.89	24.81	24.34	23.15	23.94	22.54	26.87	23.48	23.64	25.41	26.85
	2	25.02	26.72	24.62	25.08	25.69	23.84	27.52	26.92	23.25	27.58	25.18	24.7	23.84	26.16	25.97	25.5	29.32	27.45	25.11	22.74	25.63	24.56	25.61	23.86	25.5	23.44	22.66	26.22	26.85	25.91	24.72	24.6	27.02	23.8	24.02	25.18	27.05
	3	28.47	27.33	27.9	27.65	26.01	24.14	28.68	27.75	23.48	29.18	28.08	27.01	26.26	27.33	27.92	27.83	30.73	29.98	27.22	23.96	27.78	26.04	27.26	24.61	26.11	24.22	23.91	27.87	29.62	27.77	26.83	26.57	28.42	24.39	25.54	26.34	27.7
	4	30.2	28.57	30.28	30	28.35	25.8	31.03	29.61	24.42	31.89	31.46	30.32	28.54	29.41	31.23	29.37	31.65	32.72	29.35	24.49	30.4	28.4	28.32	26.01	27.53	25.82	25.36	28.99	32.13	29.56	28.38	28	31.61	26.86	27.84	27.16	29.66
	5	32.14	28.9	32.12	31.93	29.85	28.1	34.37	32.79	26.13	34.99	33.42	31.88	30.69	30.82	32.19	31.84	35.39	35.23	31.63	27.32	32.31	30.42	30.66	28.45	30.39	28.42	26.93	31.64	33.8	31.7	30.17	29.67	34.08	30.88	29.28	29.42	32.68
	6	34.04	32.28	33.91	33.25	32.72	29.76	37.35	35.46	28.34	38.17	36.3	33.36	33.08	33.02	33.82	34.22	38.16	37.85	34.41	28.53	33.53	33.96	33.99	31.53	31.76	30.16	28.97	34.18	35.21	33.1	32.01	31.61	37.1	33.5	33.25	31.88	36.48
	7	35.75	33.98	35.01	34.4	34.75	34.2	42.55	40.84	33.3	44.84	38.33	35.13	34.58	34.61	35.49	41.09	45.46	45.48	40.17	29.18	34.41	34.71	39.38	35.53	36.76	33.69	32.22	36.27	37.01	35.46	34.18	33.12	41.32	37.98	37.79	35.26	41.2
	8	37.52	36.01	36.84	36	36.69	35.8	44.25	42.63	35.18	46.65	40.03	37.21	36.43	36.98	37.11	43.04	47.24	46.83	41.66	30.24	36.06	35.99	41.18	36.87	38.42	34.58	34.11	38.03	38.99	37.21	36.18	35.08	42.5	40.01	39.63	37.84	43.04
Fig 6k		WT										WT+ex-9-39									WT+IL-22								WT+IL-22+ex-9-39
	0	107	126	126	122	118	122	151	163	147	162	139	131	122	129	128	171	147	175	169	115	122	128	119	115	121	115	104	124	132	104	125	135	161	161	166	124	157
	15	431	428	441	410	413	438	392	417	382	405	487	479	464	472	445	484	423	443	481	398	359	387	295	305	313	292	278	459	452	478	454	479	486	428	489	412	468
	30	404	401	423	406	426	412	356	428	391	410	437	434	444	444	419	471	413	434	471	337	284	398	292	260	307	281	277	462	426	413	421	456	451	429	456	411	456
	60	264	254	269	261	275	291	254	287	281	301	280	282	293	303	272	281	297	338	347	225	207	230	220	212	226	228	230	315	296	276	280	280	329	283	262	324	311
	90	186	192	203	196	206	195	215	231	247	234	184	195	200	201	185	237	234	285	212	172	188	201	193	183	193	211	190	198	183	176	175	217	260	272	260	236	246
	120	160	170	180	147	169	168	171	179	190	201	170	173	180	153	167	208	199	226	231	163	153	160	158	163	178	181	165	187	161	165	164	187	241	225	205	276	194
Fig 6l	WT		32.2575	32.3175	33.9375	32.115	33.63	33.855	31.6575	35.3325	34.32	35.58
	WT+ex-9-39		35.13	34.8375	35.355	35.4525	33.2775	37.8	35.655	39.8025	39.315
	WT+IL-22		28.77	26.835	31.05	26.6475	25.5825	27.75	27.45	26.2575
	WT+IL-22+ex-9-39		36.405	34.14	33.2775	33.33	36.1725	39.93	37.305	37.575	37.2975	38.0775
Fig 6n	WT		23038.5	12711.5	29736.8	16184.2	14362.2	20067
	WT+ex-9-39		5105.5	4047.5	4734.25	12195.2	3693.25	5751.75	6275.25	10783.2	6575.5	7714.75	10973.8
	WT+IL-22		21277.8	35529.5	56017.8	19430.8	34834.5	15298.8	34372.8	34880.8	11696	23123	22843.8	33656.8	15605.2	35779.2
	WT+IL-22+ex-9-39		5340	5922.25	8704	7263.75	2854.75	4062	4392.5	11214.2	1971	2558.75	3990.25	8167.75	3395

## Sheet: Sup Fig 2
Sup Fig 2a	WT	CCR6-/-
	135.245	15.0512
	292.139	0.604782
	214.873	2.03881
Sup Fig 2b		WT					CCR6-/-
	0	181	253	199	140	139	175	230	183	212	204	175
	15	301	343	385	334	416	496	385	425	600	600	499
	30	255	278	330	267	313	373	527	380	346	342	480
	60	130	167	183	160	218	307	308	242	211	281	316
	90	118	137	132	121	161	262	251	219	234	238	273
	120	122	125	125	101	129	184	229	214	168	234	153
Sup Fig 2c	WT	CCR6-/-
	20.88	36.975
	24.2925	39.5625
	26.0175	33.3375
	22.0125	34.245
	27.63	37.305
		39.5625
Sup Fig 2d		WT					CCR6-/-
	0	100	100	100	100	100	100	100	100	100	100	100
	15	117.213	118.59	105.97	87.8981	82.9412	132.941	64.6342	75	74.2331	62.7119	85.1429
	30	91.8033	93.5897	70.1492	85.3503	70.5882	64.1176	73.7805	54.3478	64.4172	61.5819	75.4286
	60	113.115	99.359	62.1891	71.9745	77.0588	58.2353	93.2927	58.6957	71.1656	60.452	77.1429
	90	89.3443	100.641	67.1642	71.9745	94.7059	76.4706	94.5122	60.3261	82.2086	79.661	70.2857
	120	110.656	135.256	64.6766	78.344	66.4706	70.5882	81.7073	79.8913	80.9816	58.1921	75.4286
Sup Fig 2e	WT	CCR6-/-
	15.015	15.7875
	19.755	16.7925
	17.625	14.475
	14.8875	14.88
	16.545	14.43
		16.2375
Sup Fig 2f	WT	CCR6-/-
	5.838	2.337
	4.775	1.993
	4.9	2.243
Sup Fig 2h	WT	CCR6-/-
	34	11
	23	6
	16	8
	15	4
		5
Sup Fig 2i	WT	CCR6-/-
	0.098	0.036
	0.08	0.033
	0.109	0.02
	0.144	0.06
Sup Fig 2k	WT	CCR6-/-
	25583	11448
	24248	8757
	26463	12313
	28599	14317

## Sheet: Sup Fig 3
Sup Fig 3a		CCR6-/-					CCR6-/-+IL-22
	0	100	100	100	100	100	100	100	100	100	100
	1	109.225	112.07	108.78	106.071	107.778	109.585	113.411	108.208	101.356	113.048
	2	113.146	121.873	112.587	111.885	113.504	114.032	119.329	113.453	117.999	108.474
	3	121.168	133.724	120.513	119.752	120.769	118.577	125.911	120.641	125.9	113.192
	4	126.827	144.038	127.778	126.208	129.487	119.269	129.305	125.741	133.707	120.462
	5	134.67	155.743	134.11	131.595	128.419	123.814	132.616	130.355	136.232	124.603
	6	139.305	166.167	139.083	133.048	128.504	131.472	136.548	133.754	144.928	130.38
	7	143.806	173.153	144.755	139.248	129.915	130.929	143.916	138.222	147.733	133.702
	8	146.078	176.042	143.318	144.677	136.368	147.134	145.695	141.428	148.574	134.328
Sup Fig 3b		CCR6-/-					CCR6-/-+IL-22
	0	123	187	125	141	148	128	161	192	164	249
	15	336	489	429	460	443	291	478	411	401	463
	30	302	489	372	346	446	273	292	328	281	390
	60	185	344	287	257	387	219	297	293	242	296
	90	167	382	213	243	274	235	231	232	198	214
	120	158	411	202	209	243	220	211	190	170	210
Sup Fig 3d	Vehicle	IL-22
	27	21
	9	24
	11	34
	13	33
	9
	7
Sup Fig 3f	Vehicle	IL-22
	6.72969	20.1891
	13.4594	16.8242
	13.4594	16.8242
	6.72969	20.1891
	10.0945	13.4594
	6.72969	16.8242
	13.4594	23.5539
		26.9188
Sup Fig 3g	Vehicle	IL-22
	0.104	0.139
	0.095	0.147
	0.086	0.158
		0.123

## Sheet: Sup Fig 4
Sup Fig 4a	NDO	1099.75	484.291	422.856	403.725	293.702	1015.05	1274.17	248.968	602.837	81.2603	1498.7	1673.28	1237.5	1009.4	408.537
	DO	30.0994	124.874	137.221	322.672	350.089	583.763	555.303	135.621	491.45	471.214	101.395	753.382	20.94
Sup Fig 4b	NDO	0.161616	0.179541	0.15021	0.167202	0.119839	0.203443	0.162007	0.177515	0.162764	0.152099	0.102017	0.0982103	0.168723	0.119183	0.0979481
	DO	0.133955	0.0783688	0.102795	0.110103	0.151167	0.155511	0.0965602	0.0695847	0.130438	0.106651	0.049621	0.089248	0.0440655
Sup Fig 4c			NDO															DO
	log2(GCG_count)		10.1598	8.92468	8.70297	8.67965	8.20906	10.029	10.3526	7.936	9.25076	6.29932	10.5732	10.737	10.2482	9.97222	8.7317	4.91685	6.9475	7.05984	8.30936	8.47519	9.23766	9.14061	7.09035	8.95344	8.92661	6.63925	9.544	4.38828
	IL-22 enrichment score		0.161616	0.179541	0.15021	0.167202	0.119839	0.203443	0.162007	0.177515	0.162764	0.152099	0.102017	0.0982103	0.168723	0.119183	0.0979481	0.133955	0.0783688	0.102795	0.110103	0.151167	0.155511	0.0965602	0.0695847	0.130438	0.106651	0.049621	0.089248	0.0440655
Sup Fig 4e	log2(GCG_count)		12.8496	12.4357	12.0358	12.3052	12.2348	11.8929	12.6278	12.2624	12.8013	11.7875	12.8752	12.7419	12.2741	11.9196	12.6108	11.7611	9.55459	12.2137	11.9773	11.585	11.5231	11.7764	12.2034	12.0244	11.8784	13.2482	12.3306	11.6027	11.7013	12.0158	10.7599	13.2415	12.5904	11.93	11.1163	12.446	11.1805	11.774	12.2085	11.5503	12.3149	11.952	12.0881	13.4014	12.9842	12.6562	13.0894
	IL-22 enrichment score		0.303508	0.163377	0.190039	0.211775	0.184097	0.149228	0.173019	0.20081	0.160922	0.172533	0.18034	0.180927	0.184213	0.155912	0.151482	0.125771	0.206836	0.165403	0.195116	0.159851	0.173999	0.195832	0.181574	0.192294	0.1815	0.201534	0.187588	0.189991	0.164583	0.154225	0.148098	0.176259	0.266177	0.200144	0.161585	0.211033	0.185836	0.163908	0.215729	0.220177	0.177049	0.187317	0.146827	0.19131	0.204852	0.191126	0.208515
[truncated: 72 more columns]

## Sheet: Sup Fig 6
Sup Fig 6a		Il-22ra1f/f, Villin-cre-															Il-22ra1f/f, Villin-cre+
	1	19	17.1667	17.1667	17.1667	16.4	15.5	15.5	23	23	23.7	23.7	22.8	23.9	21.9667	21.9667	16.4	16.9	16.4	23.7	23.7	28.9	20.55	20.55	20.55	19.4	19.4	19.4	19.4333	19.4333
	2	40.2	35.8667	35.8667	35.8667	35.6	31.35	31.35	42.65	42.65	45.04	45.04	45.9	48.5	43.6667	43.6667	33.9	36.7	33.9	43.7	43.7	54.6	45.35	45.35	45.35	44.0333	44.0333	44.0333	43.1333	43.1333
	3	64.3	57.0333	57.0333	57.0333	56.2	48.2	48.2	61.7	61.7	63.6	63.6	61.8	64.4	59.0333	59.0333	53.6	57.1	53.8	61.4	61.4	78.1	61.4	61.4	61.4	59.8333	59.8333	59.8333	57.5	57.5
	4	85	75.0333	75.0333	75.0333	75.3	62.35	62.35	80.4	80.4	81.85	81.85	77.2	79.65	73.3667	73.3667	71.6	76.2	73.2	80.6	80.6	102.6	76.625	76.625	76.625	75.4667	75.4667	75.4667	73.0667	73.0667
	5	101.6	88.4333	88.4333	88.4333	89.4	76.15	76.15	98.3	98.3	99.6	99.6	96.1	100.1	93.8	93.8	86.2	113.4	89.5	98.3	98.3	125.7	95.875	95.875	95.875	96.3333	96.3333	96.3333	92.4	92.4
	6	124	105.467	105.467	105.467	108.2	91.8	91.8	113.9	113.9	117.75	117.75	121.3	128.4	121.467	121.467	102	132.1	110.7	116.45	116.45	146.4	123.275	123.275	123.275	123.633	123.633	123.633	113.3	113.3
	7	142.7	125.267	124.867	119.267	126.5	106.75	106.75	131.85	131.85	135.4	135.4	143.6	147.65	142.933	142.933	121.8	145.3	132	150.2	150.2	166.1	142.475	142.475	142.475	144.067	144.067	144.067	132.133	132.133
	8	155.5	140.567	141.167	130.567	139.7	116.5	116.5	149.15	149.15	153.05	153.05	163.9	168.25	163.9	163.9	135.2	167	146.3	154.45	154.45	185.1	161.25	161.25	161.25	164.9	164.9	164.9	151.033	151.033
	9	177.5	167.867	170.967	155.167	161.4	135.45	135.45	161.6	161.6	165.5	165.5	183.9	188.25	183.9	183.9	157.3	186.7	167.6	167.65	167.65	200.7	191.25	191.25	191.25	194.9	194.9	194.9	171.033	171.033
	10	198.5	188.5	192.9	173	182.6	154.5	154.5	184	184	188.5	188.5	205.1	207.85	201.667	201.667	175.1	207.4	185.4	191	191	227	206.7	206.7	206.7	216.567	216.567	216.567	188.467	188.467
Sup Fig 6b		Il-22ra1f/f, Villin-cre-															Il-22ra1f/f, Villin-cre+
	0	219	111	167	114	159	152	153	140	178	230	256	164	160	175	123	178	184	165	258	229	224	200	228	282	195	271	246	223	211
	15	406	186	441	310	406	337	356	423	431	497	416	572	442	426	464	456	484	350	477	445	589	576	482	553	521	600	600	467	456
	30	433	222	337	387	368	342	371	400	575	461	443	600	479	571	506	443	600	386	487	531	461	566	573	471	566	600	600	600	557
	60	411	291	298	261	288	280	246	323	422	445	419	591	430	439	464	395	575	314	466	524	530	600	567	472	577	597	600	567	528
	90	272	258	238	176	276	198	229	228	313	403	388	333	348	391	391	294	517	218	368	414	424	469	599	326	444	495	534	451	418
	120	252	192	200	128	230	156	173	205	211	334	342	346	253	306	254	242	354	180	311	384	313	395	428	266	483	431	488	399	415
Sup Fig 6c	Il-22ra1f/f, Villin-cre-			41.745	27.9675	34.53	29.2425	35.9325	30.57	31.68	36	45.9525	50.0025	47.4675	56.22	45.7425	50.04	48.7275
	Il-22ra1f/f, Villin-cre+			42.4425	60.21	33.8325	49.7325	54.24	54.2025	60.87	63.2325	48.9375	59.8875	63.7575	65.685	58.7025	55.56
Sup Fig 6d	Il-22ra1f/f, Villin-cre-			1.12457	0.845396	1.13108	0.898954	0.95	1.24	0.7	1.11
	Il-22ra1f/f, Villin-cre+			0.711268	0.926813	0.750284	0.84	0.53	0.01	0.01	0.02	0.75	0.46	1.36

[truncated: 10 more sheets: Sup Fig 7, Sup Fig 8, Sup Fig 9, Sup Fig 10, Sup Fig 11, Sheet1, Sup Fig 13, Sup Fig 14, Sup Fig 15, Sup Fig 16]
